# Supplementary material for: Broad-Spectrum Antiviral Activity of Influenza A Defective Interfering Particles against Respiratory Syncytial, Yellow Fever, and Zika Virus Replication In Vitro
Source: Viruses. 2023 Sep 4;15(9):1872. doi: 10.3390/v15091872 (PMC10537524; doi:10.3390/v15091872)
Supplement: Supplementary file 1 [file viruses-15-01872-s001.zip]

Archive with 1 entries (1 files):
- viruses-2574889-supplementary.xlsx
