# Supplementary material for: Broad-Spectrum Antiviral Activity of Influenza A Defective Interfering Particles against Respiratory Syncytial, Yellow Fever, and Zika Virus Replication In Vitro
Source: Viruses. 2023 Sep 4;15(9):1872. doi: 10.3390/v15091872 (PMC10537524; doi:10.3390/v15091872)
Supplement: Supplementary file 1 [file viruses-15-01872-s001.zip › viruses-2574889-supplementary.xlsx]

## Sheet: Figure 1A
	UT	aDI244	aOP7	iDI244	iOP7
	5.01284			4.71181	4.58092
	5.17898			4.82995	4.35984
	4.8488			4.83948	4.82086
	Infectious virus titer (log10 PFU/mL)

## Sheet: Figure 1B
	UT	aDI244	aOP7	iDI244	iOP7
	6.79379	6.38739	6.28556	6.36549	6.8109
	6.72346	6.59879	6.64444	6.69897	6.64444
	6.13672	6.5977	6.74741	6.72754	6.82086
	Infectious virus titer (log10 PFU/mL)

## Sheet: Figure 2
	IFN-β-1
	hpi	YFV			YFV + aDI244			YFV + iDI244			YFV + aOP7			YFV + iOP7
	6	0.330414	-0.366532	0.429752	2.32997	2.00035	2.99073	1.14395	1.20575	1.74896	2.14635	1.81371	2.61144	1.29885	0.737193	1.51865
	24	1.06258	0.972203	1.78362	3.14426	2.94859	3.85619	1.67219	1.02816	2.05154	2.53166	2.01841	2.8944	1.71139	0.984527	2.07408
	48	2.85226	2.84323	3.75685	2.6009	2.3962	3.17135	2.90494	2.777	3.58376	2.11324	1.82426	2.54069	2.50006	2.60843	3.57022
	IFN-λ-1
	hpi	YFV			YFV + aDI244			YFV + iDI244			YFV + aOP7			YFV + iOP7
	6	0.567026	-0.267606		3.0976	3.34896	3.37605	1.88593	2.16441	2.1358	3.21651	3.14426	2.9531	2.03044	2.09517	1.90703
	24	1.78512	1.99581	1.99131	4.27613	4.43267	4.3258	2.29535	2.27729	2.19151	3.63193	3.52506	3.29929	2.19601	2.09968	2.35104
	48	3.56419	4.05487	3.94048	3.70718	3.97661	3.67407	3.69966	3.97962	3.73879	3.10061	3.33993	3.02686	3.22102	3.84867	3.78997
	Mx1
	hpi	YFV			YFV + aDI244			YFV + iDI244			YFV + aOP7			YFV + iOP7
	6	0.416641	0.103804	0.178977	2.27126	2.25171	2.29234	1.31091	1.2403	1.2222	2.46845	2.32245	2.19151	1.51268	1.37125	1.1245
	24	1.27944	1.19201	1.16346	3.63343	3.6244	3.64698	2.49854	2.18247	2.0425	3.87426	3.61989	3.46034	2.76797	2.32697	1.87541
	48	3.28725	3.45281	3.35949	3.64246	3.64246	3.507	3.46034	3.41368	3.31886	3.47238	3.49345	3.27671	3.13824	3.3324	3.30982
	RSAD2
	hpi	YFV			YFV + aDI244			YFV + iDI244			YFV + aOP7			YFV + iOP7
	6	0.209515	0.586587	0.334454	1.98682	3.05696	2.5422	0.954243	1.95971	1.4133	2.24569	3.10814	2.42932	1.22814	2.05003	1.35755
	24	0.50515	1.50065	1.0026	3.10211	4.17378	3.61387	1.56832	2.30138	1.69932	3.19092	4.03982	3.31133	1.87841	2.45491	1.62408
	48	2.69573	3.94349	3.22102	3.23607	4.40708	3.71923	2.75593	3.799	3.069	2.80861	3.85168	2.92902	2.30438	3.66805	3.08706
	IFN-β-1
	hpi	aDI244			iDI244			aOP7			iOP7
	6	2.52865	2.08012	3.09609	0.912222	0.710117	1.74147	2.33899	1.83929	2.58134	1.00988	0.763428	1.55485
	24	3.32187	2.96665	3.97661	0.123852	0.117271	1.02036	2.42932	2.08764	2.97719	0.257679	0.503791	1.17114
	48	2.52414	2.3405	3.32036	0.394452	0.0606978	2.03949	1.97025	1.52466	2.25171	0.075547	-0.229148	0.824776
	IFN-λ-1
	hpi	aDI244			iDI244			aOP7			iOP7
	6	3.44529	3.361	3.39562	1.73392	2.1087	2.10421	3.21801	3.10663	2.95762	1.7881	2.22011	2.00788
	24	4.3559	4.37999	4.39955	1.64217	0.874482	1.23426	3.62892	3.61838	3.40013	1.35315	1.62107	1.02366
	48	3.61688	3.96306	3.89984	1.16643	1.23729	2.45641	3.03438	3.14576	2.89892	0.371068	0.689309	0.954243
	Mx1
	hpi	aDI244			iDI244			aOP7			iOP7
	6	2.34502	2.40223	2.44587	0.989005	1.13322	1.21325	2.3691	2.67766	2.12979	0.478567	1.30341	1.28398
	24	3.81556	3.67859	3.63795	1.77004	1.93409	1.8348	3.91339	3.67257	3.52958	2.1343	2.35557	1.86034
	48	3.59279	3.61838	3.52506	0.689309	1.30792	1.63609	3.54312	3.47238	3.29929	1.33965	1.65868	1.04454
	RSAD2
	hpi	aDI244			iDI244			aOP7			iOP7
	6	2.0786	3.15329	2.6581	0.680336	1.9266	1.39533	2.10571	3.43024	2.33899	0.586587	2.03346	1.40875
	24	3.19242	4.19937	3.5943	0.764923	2.047	1.5955	3.14727	4.03982	3.35799	1.11093	2.38416	1.50961
	48	3.05395	4.34838	3.77341	-0.0655016	1.31555	1.63306	2.81764	3.78395	2.94558	0.346353	1.4133	0.872739
		Fold change gene expression (log10)

## Sheet: Figure 3A
	hpi	YFV + aDI244 (DI Seg 1)			YFV + aDI244 (Seg 5)			YFV + aDI244 (Seg 8)			YFV + iDI244 (DI Seg 1)			YFV + iDI244 (Seg 5)			YFV + iDI244 (Seg 8)
	6	1.39463	1.90891	1.59073	2.68185	2.86633	2.667	2.53163	2.69149	2.76535				0.998695	1.29798	0.967548	0.424882	0.715167	0.934498
	24	1.35083	1.3438	1.25768	2.5793	2.68389	2.26832	2.12225	2.03157	2.48295				0.739572	1.09096	0.307496	0.25042	0.257679	0.659916
	48	1.36605	1.07555	0.937016	2.26285	2.4248	2.07052	1.67788	1.74609	2.27112				0.348305	0.376577	-0.267606	-0.221849	-0.0757207	0.0211893
		Infectious virus titer (log10 PFU/mL)

## Sheet: Figure 3B
	hpi	YFV + aOP7 (DI Seg 7)			YFV + aOP7 (Seg 5)			YFV + aOP7 (Seg 8)			YFV + iOP7 (DI Seg 7)			YFV + iOP7 (Seg 5)			YFV + iOP7 (Seg 8)
	6	2.07715	2.66251	2.30666	1.64167	1.80387	1.59726	1.49582	1.55582	1.72016				0.686636	0.804139	0.143015	0.235528	0.00860017	0.371068
	24	2.13833	2.4219	1.99612	1.41764	1.44979	1.00217	1.30492	0.898725	1.22141				0.485721	0.450249	-0.251812	0.158362		-0.161151
	48	2.0114	2.27224	1.83544	1.28578	1.34242	0.428135	0.834421	0.569374	1.01115				0.045323	0.0128372	-0.920819
		Infectious virus titer (log10 PFU/mL)

## Sheet: Figure 3C
	hpi	YFV			YFV + aDI244			YFV + iDI244			YFV + aOP7			YFV + iOP7
	6	0.0211893	-0.136677	0.071882	0.830589	0.691081	0.92737	0.290035	0.075547	0.240549	0.949878	0.775246	0.842609	0.294466	0.149219	0.20412
	24	0.311754	0.133539	0.334454	1.63458	1.42243	1.81518	0.889302	0.594393	0.655138	1.90854	1.51121	1.67523	0.996512	0.671173	0.606381
	48	1.55328	1.46909	1.72941	1.6602	1.53983	1.73392	1.66172	1.49164	1.58343	1.55787	1.42991	1.49762	1.39985	1.24625	1.57887
		Infectious virus titer (log10 PFU/mL)

## Sheet: Figure 3D
	hpi	aDI244			iDI244			aOP7			iOP7
	6	0.844477	0.729974	1.09864	0.103804	0.0413927	0.262451	0.835056	1.08672	0.821514	-0.00877392	-0.0555173	0.326336
	24	1.80618	1.37566	1.80922	0.421604	0.0934217	0.588832	1.98381	1.69932	1.81371	0.61066	0.348305	0.541579
	48	1.63909	1.50813	1.75197	0.414973	0.274158	0.576341	1.60895	1.4615	1.50065	0.510545	0.363612	0.522444
		Infectious virus titer (log10 PFU/mL)

## Sheet: Figure 4A
		aDI244				aOP7
	UT	1	1:5	1:20	1:100	1	1:5	1:20	1:100	iDI244	iOP7
	6.42325	5	5.16732	6.24551	6.58206	3.58206	5.22531	6.15836	6.51055	6.17609	5.8109
	6.72346	4.16732	4.46835	5.31387	6.24551	3.31387	4.42325	6.31387	6.6149	6.24551	5.37107
	6.95999	4.58206	4.91593	5.98722	6.8109	3.6149	5.58206	6.79099	7.0607	6.37107	5.76938
	Infectious virus titer (log10 PFU/mL)

## Sheet: Figure 4B
	UT	aDI244	aOP7	iDI244	iOP7
	7.16732	7.24551	6.67302	7.31387	6.98722
	6.88366	6.82995	7.54777	6.69897	7.12057
	7.54777	7.07188	7.46835	7.31387	7.19312
	Infectious virus titer (log10 PFU/mL)

## Sheet: Figure 4C
		Fidaxo			Ribavirin				IFN-β-1a
	UT	100 (μM)	25 (μM)	5 (μM)	409 (μM)	100 (μM)	25 (μM)	5 (μM)	2000 (U/mL)	200 (U/mL)	20 (U/mL)	2 (U/mL)
	6.67302		6.54777	6.54777		4.76938	5.89982	6.24551	4.17609	5.16732	6.42325	6.24551
	6.89982		4.6149	6.54777	2.58206	5.97359	6.58206	7.03743	4.67302	5.67302	5.64444	7.02531
	6.37107		5.16732	6.03743	2.88366	5.69897	6.46835	6.58206	4.6149	5.8109	6.24551	6.79099
	Infectious virus titer (log10 PFU/mL)

[truncated: 6 more sheets: Figure 4D, Figure 5, Figure 6A, Figure 6B, Figure 7, Figure 8]
